# Supplementary material for: Rho GTPase gene expression and breast cancer risk: a Mendelian randomization analysis
Source: Sci Rep. 2022 Jan 27;12:1463. doi: 10.1038/s41598-022-05549-5 (PMC8795400; doi:10.1038/s41598-022-05549-5)
Supplement: Supplementary file 1 — Supplementary Table 1. [file 41598_2022_5549_MOESM1_ESM.csv]

Supplementary Table 1: Sensitivity analyses for multi-SNP MR instruments
outcome	exposure	method	nsnp	b	se	LCI	UCI	OR	LCI_OR	UCI_OR	pval	p_het
Breast cancer	CDC42	Inverse variance weighted	4	-0.038769713	0.015271057	-0.068700984	-0.008838442	0.961972213	0.933605802	0.991200502	0.011124266	0.395387535
ER+ Breast cancer	CDC42	Inverse variance weighted	4	-0.057919851	0.01819069	-0.093573604	-0.022266098	0.943725583	0.910670986	0.977979962	0.001452359	0.895583172
ER- Breast cancer	CDC42	Inverse variance weighted	4	0.012391607	0.027870346	-0.042234271	0.067017486	1.012468701	0.958645171	1.069314176	0.65659714	0.821110964
Breast cancer	CDC42	MR Egger	4	-0.172509782	0.227944118	-0.619280254	0.274260689	0.841550056	0.53833176	1.315557709	0.528169595	0.821110964
ER+ Breast cancer	CDC42	MR Egger	4	0.006348077	0.273223389	-0.529169766	0.54186592	1.006368269	0.589093853	1.719211783	0.983573284	0.395387535
ER- Breast cancer	CDC42	MR Egger	4	-0.437191168	0.419301176	-1.259021472	0.384639137	0.645847954	0.283931726	1.469084088	0.406574458	0.895583172
Breast cancer	CDC42	Weighted median	4	-0.038433407	0.015989578	-0.06977298	-0.007093834	0.962295785	0.932605516	0.992931268	0.016232146	0.895583172
ER+ Breast cancer	CDC42	Weighted median	4	-0.055063581	0.018512607	-0.09134829	-0.018778871	0.946424972	0.912699771	0.981396354	0.002935786	0.821110964
ER- Breast cancer	CDC42	Weighted median	4	0.007925297	0.028252105	-0.047448828	0.063299423	1.007956786	0.953659272	1.06534578	0.779078129	0.395387535
Breast cancer	CDC42	Weighted mode	4	-0.037337731	0.015816183	-0.068337449	-0.006338012	0.963350727	0.933945262	0.99368203	0.099334227	0.895583172
ER+ Breast cancer	CDC42	Weighted mode	4	-0.054449509	0.020339529	-0.094314987	-0.014584032	0.947006323	0.90999608	0.9855218	0.075238797	0.821110964
ER- Breast cancer	CDC42	Weighted mode	4	0.005964331	0.026142545	-0.045275058	0.05720372	1.005982153	0.955734563	1.058871502	0.834198397	0.395387535
Breast cancer	RAC1	Inverse variance weighted	5	-0.003128896	0.019013893	-0.040396127	0.034138335	0.996875994	0.96040892	1.034727736	0.869291576	0.06861113
ER+ Breast cancer	RAC1	Inverse variance weighted	5	0.00716726	0.025200691	-0.042226095	0.056560615	1.007193006	0.958653009	1.058190755	0.776098291	0.243691749
ER- Breast cancer	RAC1	Inverse variance weighted	5	0.014063049	0.048287949	-0.080581331	0.108707429	1.014162399	0.922579866	1.114836134	0.770873046	0.346073052
Breast cancer	RAC1	MR Egger	5	-0.01017399	0.055652825	-0.119253527	0.098905546	0.98987759	0.887582746	1.103962021	0.866602275	0.346073052
ER+ Breast cancer	RAC1	MR Egger	5	-0.044218777	0.066612701	-0.174779671	0.086342117	0.956744621	0.839641998	1.090179233	0.554264033	0.06861113
ER- Breast cancer	RAC1	MR Egger	5	0.167533723	0.103506342	-0.035338708	0.370406153	1.182385163	0.965278413	1.448322736	0.203969749	0.243691749
Breast cancer	RAC1	Weighted median	5	0.00115492	0.020061283	-0.038165195	0.040475035	1.001155587	0.962553919	1.041305313	0.954091461	0.243691749
ER+ Breast cancer	RAC1	Weighted median	5	0.01566437	0.024026921	-0.031428395	0.062757135	1.015787699	0.969060343	1.064768213	0.514432927	0.346073052
ER- Breast cancer	RAC1	Weighted median	5	0.016859497	0.038998582	-0.059577723	0.093296718	1.017002421	0.942162303	1.09778742	0.665515744	0.06861113
Breast cancer	RAC1	Weighted mode	5	-0.000108641	0.020692301	-0.04066555	0.040448268	0.999891365	0.960150198	1.041277441	0.996062286	0.243691749
ER+ Breast cancer	RAC1	Weighted mode	5	0.009395139	0.026910691	-0.043349815	0.062140092	1.009439412	0.957576357	1.064111408	0.744600784	0.346073052
ER- Breast cancer	RAC1	Weighted mode	5	0.036670097	0.041631682	-0.044928001	0.118268194	1.037350739	0.956066315	1.125545936	0.428157982	0.06861113
Breast cancer	RAC2	Inverse variance weighted	3	-0.006866924	0.029193276	-0.064085746	0.050351898	0.993156599	0.937924573	1.051641101	0.814035815	0.44009108
ER+ Breast cancer	RAC2	Inverse variance weighted	3	-0.021111299	0.03960668	-0.098740391	0.056517794	0.979109985	0.905977877	1.058145443	0.594017184	0.029850831
ER- Breast cancer	RAC2	Inverse variance weighted	3	-0.039133304	0.031893038	-0.101643658	0.023377051	0.961622513	0.903351396	1.023652436	0.219816161	0.065996041
Breast cancer	RAC2	MR Egger	3	-0.042326287	0.068437463	-0.176463715	0.09181114	0.958556965	0.838229194	1.096157782	0.647384354	0.065996041
ER+ Breast cancer	RAC2	MR Egger	3	-0.073914297	0.089455478	-0.249247034	0.10141844	0.928751287	0.779387414	1.106739649	0.560379218	0.44009108
ER- Breast cancer	RAC2	MR Egger	3	-0.106882748	0.061846827	-0.228102529	0.014337032	0.898631033	0.796042638	1.0144403	0.333949653	0.029850831
Breast cancer	RAC2	Weighted median	3	-0.012834039	0.018971338	-0.050017861	0.024349784	0.987247966	0.951212434	1.024648661	0.498725636	0.029850831
ER+ Breast cancer	RAC2	Weighted median	3	-0.040816281	0.022800626	-0.085505508	0.003872946	0.960005485	0.918048086	1.003880455	0.073431628	0.065996041
ER- Breast cancer	RAC2	Weighted median	3	-0.042201493	0.032374624	-0.105655756	0.02125277	0.958676594	0.899734323	1.021480219	0.192391781	0.44009108
Breast cancer	RAC2	Weighted mode	3	-0.023150067	0.020269602	-0.062878487	0.016578354	0.97711584	0.939057574	1.016716537	0.37171011	0.029850831
ER+ Breast cancer	RAC2	Weighted mode	3	-0.043136679	0.024369751	-0.090901391	0.004628033	0.957780473	0.913107747	1.004638759	0.218731038	0.065996041
ER- Breast cancer	RAC2	Weighted mode	3	-0.05198468	0.033143401	-0.116945747	0.012976386	0.94934341	0.889633457	1.013060945	0.257314502	0.44009108
Breast cancer	RHOB	Inverse variance weighted	2	-0.009304029	0.038850066	-0.085450158	0.0668421	0.99073912	0.918098902	1.06912665	0.810729116	0.552082877
ER+ Breast cancer	RHOB	Inverse variance weighted	2	-0.028115203	0.046343965	-0.118949374	0.062718969	0.972276351	0.887852748	1.064727575	0.544074095	0.453813001
ER- Breast cancer	RHOB	Inverse variance weighted	2	0.04152557	0.069787751	-0.095258423	0.178309563	1.042399816	0.909137962	1.195195252	0.551825677	0.82972656
Breast cancer	RHOBTB2	Wald ratio	1	-0.001343175	0.043988978	-0.087561572	0.084875223	0.998657727	0.91616246	1.088581228	0.975640898	NA
ER+ Breast cancer	RHOBTB2	Wald ratio	1	0.035594135	0.052719615	-0.067736311	0.138924581	1.03623519	0.934506861	1.149037437	0.499574602	NA
ER- Breast cancer	RHOBTB2	Wald ratio	1	-0.001678969	0.080926288	-0.160294494	0.156936556	0.99832244	0.851892875	1.169921388	0.983447566	NA
Breast cancer	RHOC	Inverse variance weighted	5	-0.01053409	0.023675394	-0.056937862	0.035869683	0.9895212	0.944652766	1.036520761	0.656364346	0.537071646
ER+ Breast cancer	RHOC	Inverse variance weighted	5	-0.002032381	0.033981559	-0.068636238	0.064571475	0.997969683	0.933666251	1.066701818	0.952308267	0.039501234
ER- Breast cancer	RHOC	Inverse variance weighted	5	0.001317067	0.032921142	-0.063208371	0.065842505	1.001317935	0.938747846	1.06805849	0.968087765	0.134013239
Breast cancer	RHOC	MR Egger	5	0.005404357	0.039582014	-0.07217639	0.082985105	1.005418987	0.930366774	1.086525625	0.900045388	0.134013239
ER+ Breast cancer	RHOC	MR Egger	5	-0.000194166	0.059512351	-0.116838375	0.116450042	0.999805852	0.889728984	1.123501382	0.997601634	0.537071646
ER- Breast cancer	RHOC	MR Egger	5	0.021039641	0.049835336	-0.076637618	0.118716901	1.021262535	0.92622544	1.126051089	0.701321299	0.039501234
Breast cancer	RHOC	Weighted median	5	-0.002586169	0.022063551	-0.04583073	0.040658392	0.997417172	0.955203636	1.041496261	0.906690047	0.039501234
ER+ Breast cancer	RHOC	Weighted median	5	0.003875363	0.029337604	-0.053626342	0.061377067	1.003882882	0.947786189	1.063299774	0.894908832	0.134013239
ER- Breast cancer	RHOC	Weighted median	5	0.008781884	0.038081739	-0.065858325	0.083422093	1.008820558	0.9362635	1.087000527	0.817620774	0.537071646
Breast cancer	RHOC	Weighted mode	5	2.65E-05	0.022337783	-0.043755581	0.043808528	1.000026474	0.957187884	1.044782289	0.999111137	0.039501234
ER+ Breast cancer	RHOC	Weighted mode	5	0.012600886	0.032409927	-0.050922571	0.076124344	1.012680612	0.950352253	1.079096744	0.717235045	0.134013239
ER- Breast cancer	RHOC	Weighted mode	5	0.011255981	0.039975608	-0.06709621	0.089608172	1.011319568	0.93510523	1.093745639	0.792238566	0.537071646
Breast cancer	RHOG	Wald ratio	1	-0.004384217	0.036085475	-0.075111747	0.066343314	0.99562538	0.92763982	1.068593517	0.903298716	NA
ER+ Breast cancer	RHOG	Wald ratio	1	-0.036759969	0.043167671	-0.121368604	0.047848665	0.963907475	0.885707424	1.049011891	0.39445696	NA
ER- Breast cancer	RHOG	Wald ratio	1	0.080602135	0.064751506	-0.046310817	0.207515086	1.083939549	0.954745165	1.230616282	0.21320834	NA
Breast cancer	RHOH	Inverse variance weighted	3	0.000535403	0.041899157	-0.081586944	0.08265775	1.000535547	0.921652574	1.086170004	0.989804609	0.899491366
ER+ Breast cancer	RHOH	Inverse variance weighted	3	-0.059822137	0.050232894	-0.158278609	0.038634335	0.941932054	0.853611925	1.039390345	0.233694535	0.404273582
ER- Breast cancer	RHOH	Inverse variance weighted	3	-0.011987927	0.076109543	-0.161162631	0.137186777	0.988083642	0.851153636	1.147042369	0.874843828	0.56912773
Breast cancer	RHOH	MR Egger	3	0.155040102	0.179022911	-0.195844804	0.505925008	1.167704787	0.822139817	1.658518955	0.545625468	0.56912773
ER+ Breast cancer	RHOH	MR Egger	3	0.217366391	0.212621166	-0.199371094	0.634103876	1.242799369	0.81924582	1.885331892	0.492974723	0.899491366
ER- Breast cancer	RHOH	MR Egger	3	0.017298839	0.327214032	-0.624040663	0.658638341	1.01744933	0.535775171	1.932159599	0.966375097	0.404273582
Breast cancer	RHOH	Weighted median	3	0.013076358	0.047187614	-0.079411366	0.105564082	1.013162227	0.923659884	1.111337319	0.78169242	0.404273582
ER+ Breast cancer	RHOH	Weighted median	3	-0.069445851	0.057469706	-0.182086475	0.043194774	0.932910649	0.833529258	1.044141246	0.226897069	0.56912773
ER- Breast cancer	RHOH	Weighted median	3	-0.007591679	0.083767573	-0.171776122	0.156592764	0.992437065	0.842167695	1.169519246	0.927788261	0.899491366
Breast cancer	RHOH	Weighted mode	3	0.021708582	0.056875531	-0.089767459	0.133184622	1.021945928	0.914143737	1.142460903	0.739430784	0.404273582
ER+ Breast cancer	RHOH	Weighted mode	3	-0.076672267	0.072354481	-0.218487049	0.065142515	0.926193348	0.803733888	1.067311121	0.400356685	0.56912773
ER- Breast cancer	RHOH	Weighted mode	3	0.007807972	0.095998321	-0.180348738	0.195964681	1.007838533	0.834978972	1.21648394	0.942582732	0.899491366
Breast cancer	RHOQ	Inverse variance weighted	5	0.011288304	0.04845739	-0.08368818	0.106264789	1.011352258	0.919717998	1.112116313	0.815797745	0.069482714
ER+ Breast cancer	RHOQ	Inverse variance weighted	5	0.025456167	0.04987398	-0.072296834	0.123209168	1.025782942	0.930254723	1.131120991	0.609764411	0.032946615
ER- Breast cancer	RHOQ	Inverse variance weighted	5	0.016596573	0.069395517	-0.11941864	0.152611786	1.016735061	0.887436207	1.164872672	0.810982174	0.007442403
Breast cancer	RHOQ	MR Egger	5	0.094173891	0.124668998	-0.150177345	0.338525126	1.098750792	0.860555348	1.402876997	0.50491045	0.007442403
ER+ Breast cancer	RHOQ	MR Egger	5	0.156549594	0.111826549	-0.062630443	0.375729631	1.16946876	0.939290531	1.456053408	0.256025546	0.069482714
ER- Breast cancer	RHOQ	MR Egger	5	0.120383389	0.182313602	-0.23695127	0.477718049	1.127929205	0.789029737	1.612390804	0.556228082	0.032946615
Breast cancer	RHOQ	Weighted median	5	0.028501906	0.029620526	-0.029554325	0.086558137	1.028911972	0.970878133	1.09041476	0.335931589	0.032946615
ER+ Breast cancer	RHOQ	Weighted median	5	0.035853204	0.035830167	-0.034373924	0.106080332	1.036503681	0.966210148	1.111911195	0.316999461	0.007442403
ER- Breast cancer	RHOQ	Weighted median	5	0.01696581	0.055555586	-0.091923139	0.12585476	1.017110547	0.912175257	1.134117437	0.760073389	0.069482714
Breast cancer	RHOQ	Weighted mode	5	0.023148852	0.032401148	-0.040357398	0.086655102	1.023418866	0.960446116	1.090520496	0.514430241	0.032946615
ER+ Breast cancer	RHOQ	Weighted mode	5	0.030846936	0.040017296	-0.047586964	0.109280837	1.031327633	0.953527547	1.115475573	0.483807151	0.007442403
ER- Breast cancer	RHOQ	Weighted mode	5	0.005428134	0.060122092	-0.112411166	0.123267433	1.005442893	0.893676732	1.131186897	0.932400866	0.069482714
Breast cancer	RHOU	Inverse variance weighted	13	0.003697712	0.01496163	-0.025627082	0.033022507	1.003704557	0.974698504	1.033573801	0.804794972	0.664406583
ER+ Breast cancer	RHOU	Inverse variance weighted	13	0.00894955	0.014739035	-0.019938959	0.037838059	1.008989717	0.980258507	1.038563033	0.543717857	0.410915526
ER- Breast cancer	RHOU	Inverse variance weighted	13	-0.023571369	0.022279664	-0.067239511	0.020096772	0.976704266	0.934971239	1.020300072	0.290065991	0.110750941
Breast cancer	RHOU	MR Egger	13	0.045347536	0.022012856	0.002202338	0.088492735	1.046391456	1.002204765	1.092526315	0.063860116	0.110750941
ER+ Breast cancer	RHOU	MR Egger	13	0.066395402	0.024904504	0.017582575	0.11520823	1.06864918	1.017738058	1.12210707	0.021950261	0.664406583
ER- Breast cancer	RHOU	MR Egger	13	-0.013827407	0.038307282	-0.08890968	0.061254866	0.986267753	0.914928206	1.063169846	0.724965736	0.410915526
Breast cancer	RHOU	Weighted median	13	0.017574375	0.01768279	-0.017083895	0.052232644	1.017729713	0.983061208	1.053620832	0.320286722	0.410915526
ER+ Breast cancer	RHOU	Weighted median	13	0.029406431	0.017914541	-0.005706069	0.064518931	1.02984307	0.99431018	1.066645771	0.100696997	0.110750941
ER- Breast cancer	RHOU	Weighted median	13	0.001282197	0.029986071	-0.057490503	0.060054897	1.00128302	0.944130857	1.06189484	0.96589304	0.664406583
Breast cancer	RHOU	Weighted mode	13	0.019173487	0.01495665	-0.010141546	0.04848852	1.019358479	0.989909706	1.049683322	0.224078596	0.410915526
ER+ Breast cancer	RHOU	Weighted mode	13	0.028239631	0.017411782	-0.005887462	0.062366724	1.02864215	0.994129836	1.064352597	0.130793363	0.110750941
ER- Breast cancer	RHOU	Weighted mode	13	0.003684451	0.03297541	-0.060947354	0.068316255	1.003691247	0.940872772	1.070703871	0.912882095	0.664406583
Breast cancer	TP53	Wald ratio	1	-0.082672545	0.067876038	-0.21570958	0.05036449	0.92065257	0.805969337	1.051654344	0.223226603	NA
ER+ Breast cancer	TP53	Wald ratio	1	-0.256707647	0.077975241	-0.40953912	-0.103876174	0.773594344	0.663956184	0.9013369	0.00099418	NA
ER- Breast cancer	TP53	Wald ratio	1	0.526332879	0.142798032	0.246448735	0.806217022	1.692713527	1.27947359	2.239420264	0.000227936	NA
